# Supplementary material for: Accumulation and Connectivity of Coarse Woody Debris in Partial Harvest and Unmanaged Relict Forests
Source: PLoS One. 2014 Nov 19;9(11):e113323. doi: 10.1371/journal.pone.0113323 (PMC4237429; doi:10.1371/journal.pone.0113323)
Supplement: Table S1 — Local volume table. (CSV) [file pone.0113323.s001.csv]

Local volume table
Derived from 123 trees in compartment 1 from unpublished data of T. Beers and J. Rogers (1961)
dbh class upper limit (cm)	Mean height at 10 cm top (m)	Volume (m^3)
15	4,27	0,057
20	6,40	0,142
25	9,45	0,300
30	13,41	0,561
36	16,46	0,866
41	17,68	1,184
46	18,90	1,555
51	19,51	1,962
56	20,12	2,424
61	20,73	2,942
66	21,34	3,517
71	21,65	4,131
76	21,95	4,802
81	22,26	5,533
86	22,56	6,320
91	22,56	7,150
97	22,87	8,059
102	23,17	9,027
107	23,17	10,041
112	23,48	11,137
117	23,48	12,278
122	23,78	13,504
127	23,78	14,778
132	23,78	16,118
137	23,78	17,525
142	23,78	19,000
147	23,78	20,547
152	23,78	22,166
163	23,78	25,624
